# Supplementary material for: Longitudinal surveillance of the molecular evolution of methicillin-resistant Staphylococcus aureus isolates from pediatric patients in Shanghai, China, from 2013 to 2022
Source: mSystems. 2025 Apr 30;10(5):e00371-25. doi: 10.1128/msystems.00371-25 (PMC12090807; doi:10.1128/msystems.00371-25)
Supplement: Supplemental Tables — Tables S1 to S6. [file msystems.00371-25-s0002.xlsx]

## Sheet: Table S1
Table S1. All the detected STs and their distribution in each year
		2013	2014	2015	2016	2017	2018	2019	2020	2021	2022	N (ST)
CC59	ST59	24	27	25	24	17	12	12	12	15	16	184
	ST338	/	2	2	1	1	/	1	4	/	/	11
	ST3193	4	1	1	/	/	/	1	2	/	/	9
	ST3355	/	/	/	/	/	/	/	/	/	1	1
	ST4513	/	/	/	/	1	1	/	/	/	4	6
CC398	ST398	3	9	9	11	17	13	16	6	15	11	110
	ST1232	/	/	/	/	/	/	1	/	/	5	6
CC5	ST5	2	/	1	/	/	2	/	6	/	1	12
	ST6	4	3	/	1	/	2	/	/	1	2	13
	ST950	2	/	/	/	/	/	/	/	/	/	2
	ST965	2	1	/	/	/	/	1	/	/	/	4
	ST5529	/	/	/	2	3	1	/	1	/	/	7
CC22	ST22	/	/	/	1	1	4	2	12	4	3	27
CC88	ST88	2	5	3	4	/	2	4	2	4	2	28
CC1	ST1	/	/	1	2	1	5	1	2	3	2	17
CC8	ST8	/	/	/	1	/	/	/	/	/	/	1
	ST630	1	/	1	1	6	3	/	1	/	2	15
	ST239	1	/	/	/	/	/	/	/	/	/	1
CC7	ST7	1	1	4	/	/	1	1	1	2	/	11
CC72	ST72	/	/	/	/	/	/	5	/	2	/	7
CC45	ST45	/	/	1	/	/	1	/	/	1	/	3
	ST508	1	/	/	/	/	/	2	/	/	/	3
CC30	ST30	/	/	1	/	/	/	/	/	/	/	1
	ST1777	/	/	1	/	/	/	/	/	/	/	1
	ST4083	/	/	/	/	/	/	1	1	/	/	2
	ST6309	/	/	/	/	2	/	/	/	/	/	2
	ST12	1	/	/	/	/	/	/	/	/	/	1
	ST1281	/	/	/	/	1	/	/	/	/	/	1
	ST2198	/	/	/	/	/	/	/	/	1	/	1
	ST3160	1	/	/	/	/	/	/	/	/	/	1
	ST8165	1	/	/	/	/	/	/	/	/	/	1
Novel STs		/	/	/	1	/	/	/	/	1	1	3
N (year)		50	49	50	49	50	47	48	50	49	50	492

## Sheet: Table S2
Table S2. The distribution of each molecular type among MRSA isolates
		No. of isolates	No. of spa types	Dominant spa types (No.)	SCCmec (No.)	Main spicimen source (No.)
						0-28d	1m-12m	13m-3y	4-7	8-12	13-16
CC59	ST59	184	15	t437 (103), t172 (35), t163 (17)	IVa (161), V (19)	sp (21), ps (8), bl (3), se (2)	sp (49), ps (11), sb (5)	sp (25), ps (4), sb (2), se (2)	sp (6), ps (7), se (4)	sp (6), ps (7), sb (2)	ps (5)
	ST338	11	3	t437 (9)	V (10), IV (1)	sp (1)	sp (3), ps (3)	ps (1)	se (1)	ps (2)	/
	ST3193	9	2	t172 (8)	IVa (9)	sp (1)	sp (2), ps (1)	/	ps (1)	se (1)	/
	ST3355	1	1	t437 (1)	IVa (1)	/	/	/	sp (1)	/	/
	ST4513	6	2	t437 (5)	IVa (6)	sp (1), ps (2)	sp (1)	/	/	ps (1)	/
CC398	ST398	110	10	t011 (58), t1250 (25)	IV (1), V (109)	sp (10), sb(1)	sp (50), ps (3)	sp (12), ps (2), sb (2)	sp (2), sb (6), se (2)	ps (3), bl (2)	ps (1)
	ST1232	6	3	t011 (3)	V (6)	/	/	sp (1)	bl (2), csf (1)	ps (1)	ps (1)
CC5	ST5	12	5	t2460 (5), t002 (3)	II (7), IV (3), V (1)	/	sp (3)	sp (3)	sb (1)	se (1)	/
	ST6	13	1	t304 (12)	IVa (13)	sp (1)	sp (1), ps (1), bl (1)	sp (3)	sp (3)	sp (1)	/
	ST950	2	1	t895 (2)	IV (2)	/	sp (1)	ps (1)	/	/	/
	ST965	4	2	t062 (3)	IV (3), V (1)	/	sp (1), ps (2)	/	/	sb (1)	/
	ST5529	7	1	t688 (7)	IVg (7)	/	sp (2)	/	/	/	/
CC22	ST22	27	5	t005 (11), t309 (9)	IVa (17), V (9)	sp (2), ps (3)	ps (2)	sb (2), sp (1)	sp (1)	ps (1), sb (1)	/
CC88	ST88	28	12	new (6), t3622 (4)	IVc (19), V (1)	sp (3), ps (1)	sp (7)	sp (7), ps (1)	sp (2), ps (1)	sp (1), ps (1), st (1)	sp (1)
CC1	ST1	17	3	t114 (11)	IVg (14)	ps (3)	sp (5), ps (4)	sp (1), ps (1), bl (1)	sp (1)	/	/
CC8	ST8	1	1	t121 (1)	IV (1)	/	sp (1)	/	/	/	/
	ST630	15	2	t4549 (13)	V (14)	sp (2)	sp (6)	sp (1), ps (2)	/	se (1)	/
	ST239	1	NA	NA	III (1)	/	/	/	se (1)	/	/
CC7	ST7	11	2	t796 (9)	V (9)	sp (2), sb(1)	sp (2)	csf (1)	sp (1)	sp (3)	/
#CCs < 10 isolates were not shown
*sp: sputum, ps: pus, sb: swab, se: secretion, bl: blood, csf: cerebrospinal fluid, st: stool

## Sheet: Table S3
Table S3. The dynamic changes of prevalent CCs and spa types
	ST	spa	2013	2014	2015	2016	2017	2018	2019	2020	2021	2022
CC59		t437	0.24	0.346939	0.3	0.408163	0.28	0.148936	0.166667	0.14	0.163265	0.2
		t172	0.16	0.102041	0.14	0.0408163	0.02	0.0425532	0.0416667	0.12	0.0612245	0.14
		others	0.16	0.163265	0.12	0.0612245	0.08	0.0851064	0.0833333	0.1	0.0816327	0.08
	total		0.56	0.612245	0.56	0.510204	0.38	0.276596	0.291667	0.36	0.306122	0.42
CC398		t011	0	0.0408163	0.14	0.102041	0.14	0.12766	0.208333	0.08	0.204082	0.22
		t1250	0	0.0816327	0.04	0.0408163	0.04	0.106383	0.104167	0	0.0816327	0.04
		others	0.06	0.0612245	0	0.0816327	0.16	0.0425532	0.0416667	0.04	0.0204082	0.06
	total		0.06	0.183673	0.18	0.22449	0.34	0.276596	0.354167	0.12	0.306122	0.32
CC5	ST5	t002	0.04	0	0.02	0	0	0	0	0	0	0
		t2460	0	0	0	0	0	0	0	0.08	0	0.02
	ST6	t304	0.08	0.0612245	0	0.0204082	0	0.0425532	0	0	0.0204082	0.04
	total		0.2	0.0816327	0.02	0.0612245	0.06	0.106383	0.0208333	0.14	0.0204082	0.06
CC22	ST22	t005	0	0	0	0	0	0	0	0.16	0.0408163	0.02
		t309	0	0	0	0	0.02	0.0638298	0.0208333	0.04	0.0408163	0
	total		0	0	0	0	0.02	0.0851064	0.0416667	0.22	0.0816327	0.06
CC1	ST1	t114	0	0	0.02	0	0	0.0851064	0	0.04	0.0408163	0.04
	total		0	0	0.02	0.0408163	0.02	0.106383	0.0208333	0.04	0.0612245	0.04
CC8	ST630	t4549	0.02	0	0	0.0204082	0.12	0.0425532	0	0.02	0	0.04
	total		0.04	0	0.02	0.0408163	0.12	0.0638298	0	0.02	0	0.04
CC7	ST7	t796	0.02	0	0.08	0	0	0.021	0.021	0.02	0.02	0
	total		0.02	0.02	0.08	0	0	0.021	0.021	0.02	0.041	0
#CCs < 10 isolates were not shown

## Sheet: Table S4
Table S4. The total number of pus and upper source samples annually
	2014	2015	2016	2017	2018	2019	2020	2021	2022
Pus	320	724	833	965	1066	1237	1223	1180	878
Sputum	4826	11621	14315	15722	14254	22222	10641	13703	8202
Swab	247	1773	1873	2891	3386	4132	2832	5628	4798
Upper respiratory tract samples (URTS)	5073	13394	16188	18613	17640	26354	13473	19331	13000
pus/URTS	0.063079	0.0540541	0.0514579	0.0518455	0.0604308	0.0469378	0.0907741	0.0610418	0.0675385

## Sheet: Table S5
Table S5. The antimicrobial resistance genes among dominant CCs
Class	Resistance genes	No.	CC59 (211)	CC398 (116)	CC5 (38)	CC88 (28)	CC22 (27)
Aminoglycosides	aac(6')-Ie/aph(2'')-Ia	30	1	4	3	0	12
	aph(3')-IIIa	145	136	0	3	0	0
	aadD1	23	1	0	3	8	0
	ant(9)-Ia	14	0	6	7	0	0
	ant(6)-Ia	143	135	2	3	0	0
Fosfomycin	fosB	68	1	0	38	0	0
	glpT_A100V	340	211	116	0	0	0
	glpT_F3I	116	0	116	0	0	0
	murA_D278E	118	0	116	0	0	0
	murA_E291D	339	211	116	0	0	0
	murA_T396N	220	211	0	0	0	0
Quinolone	lnu(A)	17	2	4	1	6	0
	gyrA_S84L	36	7	1	8	0	12
	parC_S80F	118	87	1	10	0	12
Macrolides	erm(B)	156	138	4	2	1	0
	erm(C)	186	60	45	24	16	18
	lmrS	491	211	116	38	28	27
Tetracyclines	tet(38)	492	211	116	38	28	27
	tet(K)	70	59	7	0	0	0
Trimethoprim	dfrE	14	1	2	1	1	0
	dfrG	17	0	4	1	7	0
	dfrS1	12	0	0	0	0	12
Bla_acquired	blaI	427	190	88	30	25	27
	blaR1	385	189	85	29	24	0
	blaZ	423	188	88	28	25	27
	mecA	480	211	114	37	28	26
	mecR1	290	180	1	35	19	17
Arsenic	arsC	183	59	82	8	8	11
	arsR	165	59	79	8	0	11
	arsB	172	59	78	8	8	11
Cadmium	cadD	391	190	86	30	25	14
Efflux	mepA	492	211	116	38	28	27

## Sheet: Table S6
Table S6. The carriage rate of the virulence factors in MRSA isolates
		Adhesion																															Enterotoxins
		cap8A	cap8B	cap8C	cap8D	cap8E	cap8F	cap8G	cap8H	cap8I	cap8J	cap8K	cap8L	cap8M	cap8N	cap8O	cap8P	clfA	clfB	cna	ebp	fnbA	fnbB	icaA	icaB	icaC	icaD	icaR	map	sdrC	sdrD	sdrE	sea	seb	sec3	sed	seh	sei	sej	sek	sel26	sel	selk	sell	selq	selX	sem	sen	seo
CC59	ST59	1	0.994565	1	0.98913	0.994565	0.994565	1	1	1	1	1	0.994565	1	1	0.994565	1	0.0923913	0.11413	0	1	0.951087	0.918478	0.994565	1	0.994565	0.994565	1	0.994565	0.967391	0.559783	0.978261	0.293478	0.88587	0	0	0	0	0	0.88587	0	0	0.88587	0	0.88587	0.978261	0	0	0
	ST338	1	1	1	1	1	1	1	1	1	1	1	1	1	1	1	0.909091	0.181818	0.272727	0	1	0.909091	0.909091	1	1	1	1	1	1	1	0.818182	1	0	0.818182	0	0	0	0	0	0.818182	0	0	0.818182	0	0.818182	1	0	0	0
	ST3193	1	1	1	1	1	1	1	1	1	1	1	1	1	1	1	1	0.444444	0.222222	0	1	0.777778	0.777778	1	1	1	1	1	1	1	0	0.888889	1	1	0	0	0	0	0	1	0	0	1	0	1	1	0	0	0
	ST3355	1	1	1	1	1	1	1	1	1	1	1	1	1	1	1	1	0	0	0	1	1	1	1	1	1	1	1	1	0	1	1	0	1	0	0	0	0	0	1	0	0	1	0	1	1	0	0	0
	ST4513	1	1	1	1	1	1	1	1	1	1	1	1	1	1	1	1	0.333333	0.166667	0	1	1	1	1	1	1	1	1	1	1	1	1	0	0.833333	0	0	0	0	0	0.833333	0	0	0.833333	0	0.833333	1	0	0	0
CC398	ST398	1	0.990909	1	1	1	1	1	0.00909091	0.00909091	0.00909091	0.00909091	1	1	1	0.990909	1	0.190909	0.236364	0	1	0.0636364	0.00909091	0.981818	1	1	1	1	0.990909	0.972727	0.0181818	0.0454545	0	0.00909091	0.00909091	0	0	0	0	0.00909091	0.990909	0.00909091	0.00909091	0.00909091	0.00909091	0	0	0	0
	ST1232	1	1	1	0.833333	1	1	1	0	0	0	0	1	1	1	1	1	1	0.166667	0	1	0	0	0.833333	1	1	1	1	1	0.5	0	1	0	0	0	0	0	0	0	0	1	0	0	0	0	0	0	0	0
CC5	ST5	1	1	1	1	1	1	1	0	0	0	0	1	1	1	1	1	1	1	0	1	0.75	0.75	1	1	1	1	1	0.916667	1	1	0.916667	0	0.0833333	0.666667	0.166667	0	1	0.166667	0	0	0.666667	0	0.666667	0	1	1	1	1
	ST6	1	1	1	1	1	1	1	1	1	1	1	1	1	1	1	1	0.230769	0.923077	0.230769	1	1	0.923077	1	1	1	1	1	1	1	0.923077	1	0.153846	0	0	0	0	0	0	0	0	0	0	0	0	1	0	0	0
	ST950	1	1	1	1	1	1	1	0	0	0	0	1	1	1	1	1	1	1	0	1	1	1	1	1	1	1	1	1	1	1	1	0	0	0	0	0	1	0	0	0	0	0	0	0	1	1	1	1
	ST965	1	1	1	1	1	1	1	0	0	0	0	1	1	1	1	1	1	1	0	1	1	1	1	1	1	1	1	1	1	1	1	0.75	0	0	0	0	1	0	0	0	0	0	0	0	1	1	1	1
	ST5529	1	1	1	1	1	1	1	0	0	0	0	1	1	1	1	1	1	1	0	1	0	0.857143	1	1	1	1	1	1	1	0.857143	0	0	0	0	0.857143	0	1	0.857143	0	0	0	0	0	0	1	1	1	1
CC22	ST22	1	1	1	1	1	1	1	0	0	0	0	1	1	1	1	1	0.814815	0	0.333333	0	0.814815	0.851852	1	1	1	1	1	1	0.925926	0.962963	0.814815	0	0	0.444444	0	0	1	0	0	1	0.444444	0	0.444444	0	0	1	1	1
CC88	ST88	1	1	1	1	1	1	1	1	1	1	1	1	1	1	1	1	0.964286	1	0	1	1	0	1	1	1	1	1	0.857143	1	0.928571	0.928571	0	0	0	0	0	0	0	0	1	0.0714286	0	0.0714286	0	1	0	0	0
CC1	ST1	1	1	1	1	1	1	1	1	1	1	1	1	1	1	1	1	1	0.352941	0	1	0.941176	0.941176	1	1	1	1	1	0.941176	1	0.941176	0.764706	0.176471	0	0.764706	0	1	0	0	0.764706	0	0.882353	0.764706	0.882353	0.764706	0	0	0	0
CC8	ST8	1	1	1	1	1	1	1	0	0	0	0	1	1	1	1	1	1	1	0	1	1	1	1	1	1	1	1	1	1	1	1	0	0	0	0	0	0	0	1	1	0	1	0	1	1	0	0	0
	ST630	1	1	1	1	1	1	1	0	0	0	0	1	1	1	1	1	1	0.933333	0	1	1	0.933333	1	1	1	1	1	1	1	0	0.133333	0	0	0	0	0	0	0	0	1	0	0	0	0	1	0	0	0
	ST239	1	1	1	1	1	1	1	1	1	1	1	1	1	1	1	1	1	1	0	1	1	0	1	1	1	1	1	1	1	1	1	1	0	0	0	0	0	0	1	1	0	1	0	1	1	0	0	0
CC7	ST7	1	1	1	1	1	1	1	1	1	1	1	1	1	1	1	1	0.818182	0.272727	0	1	1	1	1	1	1	1	1	1	1	0.909091	0.818182	0.0909091	0	0	0	0	0	0	0	0	0	0	0	0	1	0	0	0
#CCs < 10 isolates and virulence genes carried by < 10 isolates were not shown
[truncated: 50 more columns]
